# Supplementary material for: Use of a Non-parametric Bayesian Method to Model Health State Preferences: An Application to Polish and Irish EQ-5D-5L Valuations
Source: Front Public Health. 2022 Jun 23;10:917728. doi: 10.3389/fpubh.2022.917728 (PMC9260504; doi:10.3389/fpubh.2022.917728)
Supplement: Supplementary file 1 [file Data_Sheet_1.zip]

Archive with 51 entries (48 files):
- Supplementary Material/Matlab Code/
- Supplementary Material/Matlab Code/Crude Model/
- Supplementary Material/Matlab Code/Crude Model/alphaiterate.m
- Supplementary Material/Matlab Code/Crude Model/Amatrix.m
- Supplementary Material/Matlab Code/Crude Model/betameanvar.m
- Supplementary Material/Matlab Code/Crude Model/Cmatrix.m
- Supplementary Material/Matlab Code/Crude Model/conditionalphi.m
- Supplementary Material/Matlab Code/Crude Model/condumeanvar.m
- Supplementary Material/Matlab Code/Crude Model/Hmatrix.m
- Supplementary Material/Matlab Code/Crude Model/mainresults.m
- Supplementary Material/Matlab Code/Crude Model/metropolis.m
- Supplementary Material/Matlab Code/Crude Model/metropolisgibbs.m
- Supplementary Material/Matlab Code/Crude Model/mrandn.m
- Supplementary Material/Matlab Code/Crude Model/MtMymatrix.m
- Supplementary Material/Matlab Code/Crude Model/observedmean.m
- Supplementary Material/Matlab Code/Crude Model/predictbetasmeanvar.m
- Supplementary Material/Matlab Code/Crude Model/predictusmeanvar.m
- Supplementary Material/Matlab Code/Crude Model/randgamma.m
- Supplementary Material/Matlab Code/Crude Model/randinvgamma.m
- Supplementary Material/Matlab Code/Crude Model/residuals.m
- Supplementary Material/Matlab Code/Crude Model/sigmasquaredab.m
- Supplementary Material/Matlab Code/Crude Model/stuff.m
- Supplementary Material/Matlab Code/Crude Model/tausquaredab.m
- Supplementary Material/Matlab Code/Crude Model/umeanvar.m
- Supplementary Material/Matlab Code/Crude Model/Vsquaredab.m
- Supplementary Material/Matlab Code/Model 1/
- Supplementary Material/Matlab Code/Model 1/alphaiterate.m
- Supplementary Material/Matlab Code/Model 1/Amatrix.m
- Supplementary Material/Matlab Code/Model 1/betameanvar.m
- Supplementary Material/Matlab Code/Model 1/Cmatrix.m
- Supplementary Material/Matlab Code/Model 1/conditionalphi.m
- Supplementary Material/Matlab Code/Model 1/conditionalsigmasquared.m
- Supplementary Material/Matlab Code/Model 1/condumeanvar.m
- Supplementary Material/Matlab Code/Model 1/Hmatrix.m
- Supplementary Material/Matlab Code/Model 1/mainresults.m
- Supplementary Material/Matlab Code/Model 1/metropolis.m
- Supplementary Material/Matlab Code/Model 1/metropolisgibbs.m
- Supplementary Material/Matlab Code/Model 1/mrandn.m
- Supplementary Material/Matlab Code/Model 1/MtMymatrix.m
- Supplementary Material/Matlab Code/Model 1/observedmean.m
- Supplementary Material/Matlab Code/Model 1/predictbetasmeanvar.m
- Supplementary Material/Matlab Code/Model 1/predictusmeanvar.m
- Supplementary Material/Matlab Code/Model 1/randgamma.m
- Supplementary Material/Matlab Code/Model 1/randinvgamma.m
- Supplementary Material/Matlab Code/Model 1/residuals.m
- Supplementary Material/Matlab Code/Model 1/sigmasquarediterate.m
- Supplementary Material/Matlab Code/Model 1/stuff.m
- Supplementary Material/Matlab Code/Model 1/tausquaredab.m
- Supplementary Material/Matlab Code/Model 1/umeanvar.m
- Supplementary Material/Matlab Code/Model 1/Vsquaredab.m
- Supplementary Material/Matlab Code/Readme.txt
