# Supplementary material for: Use of a Non-parametric Bayesian Method to Model Health State Preferences: An Application to Polish and Irish EQ-5D-5L Valuations
Source: Front Public Health. 2022 Jun 23;10:917728. doi: 10.3389/fpubh.2022.917728 (PMC9260504; doi:10.3389/fpubh.2022.917728)
Supplement: Supplementary file 1 [file Data_Sheet_1.zip › Supplementary Material/Matlab Code/Readme.txt]

Use of a nonparametric Bayesian method to model health state preferences: An application to Polish and Irish EQ-5D-5L valuations
================================================================================================================================	

% Matlab codes for implementing the Bayesian nonparametric models can be found here. 
% Please find here a description of the programs and how they are to be used. 
% Notice that these codes are not general and so the user needs to modify them for his/her own purposes.

% Kindly note that steps (1-4) below are needed to perform the single analysis i.e. to produce prior mean utilities and standard deviations.
% Also note that the files of interest are all located in folder called "Crude Model".
% Step (5) is mainly needed for implementing Model (1), and all files are located in folder named "Model 1".
============================================================================================================

(0) Please go to "Crude Model" folder and run Matlab

(1) Supply p-vector of initial values for the parameters (u, alpha, beta, gama, Vsquared, sigmasquared, tausquared) and call them u0, alpha0, beta0, gama0, Vsquared0, sigmasquared0 and tausquared0.

(2) Define data:
	As already mentioned in the paper, the data comprise individual elicited utilities yij, the corresponding health states xij, individual and health states counts.
	Let x=(x1, x2, . . . , xk) be vector of health states, comprising discrete levels on each of k health dimensions.
	yhs be the data set, indiv be the number of individuals and both sorted according to health states being in an ascending order.
	ypat be the same data set, HS be the number of health states and both sorted according to patients being in an ascending order
	NoPPHS (Number of Patients Per Health State) is number of different respondents who valued the same health state.
	NoHSPP (Number of Health States Per Patient) is the number of different health states valued by the same patient.
	All of the above are defined in a file called "stuff".

(3) Define priors:
	umeanvar and MtMymatrix files return the prior distribution of u
	conditionalphi, metropolis and alphaiterate files create alpha sample using a random walk Metropolis.
	betameanvar file returns the prior distribution of beta
	Gama0 = 0, as covariate are not included here
	Vsquaredab, sigmasquaredab and tausquaredab files return the prior distributions of Vsquared, sigmasquared and tausquared respectively.

(4) Define A to be the matrix of covariances and this is obtained from Amatrix file and H = (1 x) to be the matix of health states and this is obtained from Hmatrix file
	Defining all of the above, you should now be able to run metropolisgibbs.m file and get the MCMC sample of interest.
	After obtaining this sample, use mainresults file to compute the utilities of interest, including mean utilities and standard deviations. 
	These will be used as informative prios for in Model 1.

(5) Now transfer the "Matlab" code file from the "Crude Model" folder to "Model 1" folder and run it.
	Run "metropolisgibbs.m" file and get the MCMC sample of interest, and then use mainresults file to compute the utilities of interest.

References
----------

[1] Kharroubi, S.A., O’Hagan, A., Brazier, J.E.: Estimating utilities from individual health preference data: 
a nonparametric 466 Bayesian method. J. Roy. Stat. Soc. Ser. C (Appl. Stat.) 2005, 54, 879–895.

[2] Kharroubi, S.A. Valuations of EQ-5D health states: could United Kingdom results be used as informative 
priors for United 470 States. J. Appl. Stat. 2018; 45, 1579–1594
